# Supplementary material for: Vgll3 and the Hippo pathway are regulated in Sertoli cells upon entry and during puberty in Atlantic salmon testis
Source: Sci Rep. 2018 Jan 30;8:1912. doi: 10.1038/s41598-018-20308-1 (PMC5789820; doi:10.1038/s41598-018-20308-1)
Supplement: Supplementary file 2 — Supplementary Dataset S1 [file 41598_2018_20308_MOESM2_ESM.xls]

## Sheet: g1_g2
Gene ID	Gene	Prepub 1	Prepub 2	Prepub 3	Pub 1	Pub 2	Pub 3
106601958	ACT3	1386.68	1040.8	1250.11	1511.24	2202.57	1945.62
106607706	ACT7	764.75	1061.22	993.59	494.19	382.3	339.81
106574142	Actl6a	860.72	832.2	1005.56	1580.72	1966.13	2040.87
100194751	Actl6a	1507.59	1528.75	1676.79	2047.13	2528.93	2761.7
106608890	Actr2	185.14	142.96	222.32	143.31	101.9	116.2
106577860	Actr2	231.99	234.85	217.19	152.86	143.86	124.98
106586112	actr3	795.73	1484.25	826.85	2071.44	3354.14	3590.61
106581699	actr3	1094.23	1465.29	1267.21	1686.68	2241.2	2867.08
106590428	ACTR3B	354.42	256.74	252.24	202.37	199.81	122.95
106577795	Ajuba	3007.63	2891.93	2731.08	1698.83	1582.5	1576.76
106608849	Ajuba	4168.35	3711	4266.78	2630.77	1858.23	2173.96
106589704	alpha-Cat	46.1	66.37	60.71	25.19	23.31	30.4
100136452	Amh	183052	145468	234564	76363.7	45403.5	50652.2
106568367	APC	2891.23	2441.18	2368.54	1789.18	1591.82	1556.49
106613603	APC2	202.52	181.61	142.8	122.46	73.26	54.04
106573931	APC2	1216.65	1261.8	942.28	600.15	356.33	387.1
106593505	Axin1	192.7	139.31	112.01	116.38	78.6	82.42
106595544	axin1	222.93	164.11	207.78	137.23	105.9	120.25
106564887	axin2	1254.44	1483.52	1376.66	575.84	478.88	551.94
106601775	axin2	1158.46	1356.62	1603.25	450.77	520.84	613.41
106606676	axin2	234.26	243.61	334.33	86.85	91.25	116.2
106606638	axin2	369.53	385.1	542.11	153.73	136.54	174.29
106585623	axin2	909.08	1206.37	1576.75	429.92	397.62	387.1
106610005	birc5.2-b	179.85	225.37	247.97	1671.05	2486.3	3118.39
106571739	bmp2	54.41	76.58	124.84	44.29	51.95	43.91
100380549	bmp2	84.64	119.62	125.69	79.9	43.96	53.37
106579050	BMP2	217.64	301.96	290.72	125.94	146.53	90.53
106569623	BMP2	261.47	271.32	324.07	153.73	129.21	89.85
106585985	Bmp3	213.86	199.85	193.25	191.08	88.58	99.98
106611121	BMP4	176.83	179.42	183.84	104.22	97.91	80.39
100194815	BMP4	52.14	67.83	90.64	36.48	39.96	21.62
106612672	BMP5	275.82	323.84	297.56	233.63	113.23	127.01
106589803	BMP5	44.59	62	65.84	32.14	31.3	20.94
106571911	BMP7	683.14	539.73	819.15	386.5	410.94	373.59
106565804	Bmp7	132.24	129.1	189.82	90.33	88.58	54.72
106582915	Bmp7	184.38	164.84	156.48	126.81	78.59	56.07
106590250	Bmp7	2437.83	2183.71	2885.85	776.46	1048.34	1275.46
106570140	Bmp8a	15.11	10.94	17.96	8.69	7.99	7.43
106594345	BMPR2	1213.63	1074.35	1126.98	789.49	703.33	730.96
106595436	Bmpr2	53.65	35.74	28.22	37.35	15.98	21.62
106591870	Bmpr2	286.4	238.5	261.65	186.73	151.19	155.38
106593270	BMPR2	544.85	442.72	504.49	403.87	229.12	286.44
106593184	Bmpr2	98.24	78.04	95.77	62.53	47.29	43.91
106574976	Bmpr2	269.78	245.07	273.62	195.42	123.88	110.79
106592342	Bmpr2	59.7	70.02	41.9	36.48	21.98	17.56
106586948	Bmpr2	26.45	23.34	21.38	15.63	9.32	6.08
106582555	BMPR2	39.3	36.47	31.64	16.5	8.66	14.86
106594273	Bmpr2	61.21	52.51	60.71	28.66	12.65	14.86
106586944	Bmpr2	407.31	285.18	323.22	139.83	64.61	81.74
106578219	CCDC171	615.13	615.58	605.39	401.26	263.08	196.59
106564606	CCDC88A	909.85	743.95	850.8	599.29	436.24	412.76
106607988	CCDC88A	5719	4168.32	5462.17	3120.62	2080.69	2621.85
106588822	CCDC88A	658.2	570.36	632.75	308.33	185.82	218.88
106611164	CCDC88C	1078.35	1006.52	1070.55	788.62	462.89	422.9
106604374	CCDC88C	1617.16	1630.86	1697.31	1086.53	760.61	728.26
106561617	ccnd1	420.92	380.73	394.19	258.82	210.47	199.29
106562055	ccnd1	732.26	739.57	726.81	541.09	358.33	293.87
106587137	ccnd1	912.11	878.15	793.5	554.99	429.59	410.74
100306852	ccnd1	496.48	449.29	461.74	313.54	205.14	242.53
106583090	ccnd2	835.79	741.75	594.27	612.32	400.95	364.12
106561356	CCND2	1695	1835.81	1569.9	1025.73	1148.24	1055.23
106587268	CDH1	2273.85	2184.44	2176.15	5208.57	7472.89	7737.88
106562057	CDH1	3637.86	2422.22	3190.25	5670.63	5516.08	5393.68
106570879	CRB1	253.15	141.5	224.03	1227.23	1300.1	1763.21
106560551	CRB1	118.64	115.97	109.45	66.01	51.28	33.78
106585440	CRB1	105.8	115.97	172.72	75.56	49.29	38.51
106589616	csnk1db	2721.22	2393.04	2696.02	1975.9	1587.17	1511.22
106589542	CSNK1E	320.41	317.27	280.47	165.02	241.77	139.84
106609470	CSNK1E	201.77	287.37	209.49	97.28	61.28	79.7
106570673	CTGF	169.27	107.22	82.94	80.77	47.95	44.59
106589042	CTGF	135.28	159	97.5	62.54	69.92	54.71
106571301	CTGF	341.57	1280.03	4158.19	330.91	243.1	491.81
106597308	CTGF	91.44	414.28	1352.72	95.54	73.26	165.51
100194970	CTGF	1147.13	3821.86	8904.67	658.35	548.81	728.26
106612314	Ctnna1	217.63	91.17	247.97	180.65	86.59	41.88
106602757	CTNNA2	254.67	183.07	215.48	172.84	125.22	116.88
100380816	Ctnnb1	21479.5	21294.5	23525.5	33961.2	39353.2	40183.7
106580005	CYR61	80.1	70.75	98.33	172.84	230.45	118.9
106585437	CYR61	245.6	316.54	247.97	207.58	171.84	108.77
106560450	CYR61	89.17	152.44	208.64	96.41	75.93	62.15
100194948	CYR61	84.64	209.33	299.27	68.61	95.91	74.99
106587348	CYR61	78.59	86.06	79.52	46.9	29.97	17.56
106607028	CYR61	198.74	147.33	224.88	85.98	71.93	47.29
106601163	CYR61	180.61	142.96	198.38	88.59	41.96	43.24
106593358	dlg1	157.18	131.29	107.74	105.09	55.95	48.64
106560582	dlg1	980.87	684.88	653.27	532.41	317.7	324.94
106603804	dlg2	447.42	433.95	472.03	281.4	209.81	299.94
106563427	dlg4	203.28	245.06	202.66	128.55	121.89	97.95
106603100	dlg4	196.47	336.96	243.7	177.18	136.52	89.85
106577192	DLG5	2195.25	1671.68	2166.74	1426.99	1168.22	1259.25
106611651	DLG5	996	815.43	837.97	504.61	364.32	368.86
106602818	dvl2	887.92	863.57	1031.21	569.75	454.23	483.02
106582479	dvr1	122.42	126.91	148.78	91.2	87.92	84.45
106604789	Fbxw11	2478.64	2305.51	2329.2	1656.29	1476.59	1412.6
106611815	Fbxw11	4757.78	4629.27	3674.23	2195.64	2119.32	1917.24
106603858	fgf1	20.4	23.34	31.64	18.24	15.32	10.13
106613623	FRMD6	970.28	942.32	956.82	695.69	534.16	591.8
106595475	FRMD6	30.23	33.55	19.67	19.11	17.32	11.48
106585529	FZD10	398.25	396.04	377.94	261.43	211.8	213.48
106579912	FZD10	219.15	207.87	206.07	137.23	109.9	92.55
106571436	Fzd3	256.93	218.08	222.32	141.57	106.57	97.96
106586337	fzd5	53.65	57.62	65.84	33.87	16.65	33.1
106582548	fzd7-a	24.18	19.7	13.68	15.63	9.32	8.78
106578536	fzd8	157.18	127.64	165.88	112.91	70.6	71.61
106599491	fzd8	152.65	128.37	136.81	102.49	47.29	60.8
106568833	fzd8	134.51	188.18	147.07	76.43	65.27	87.15
106603626	Fzd9	589.43	1017.46	693.46	540.23	402.28	428.98
106567714	Fzd9	296.98	277.89	283.88	151.12	123.22	106.06
106589349	GDF10	160.2	136.39	156.48	97.28	85.92	66.21
106589225	gdf2	27.96	23.34	23.94	15.63	12.65	12.84
106565021	Gdf5	95.97	152.44	130.83	90.33	72.6	74.31
106582608	Gdf5	98.99	121.8	97.48	64.27	47.95	27.02
106600726	GDF6	27.2	13.86	26.51	18.24	7.99	13.51
106583774	gdf6a	122.42	145.14	107.74	78.17	75.26	88.5
106605054	gdf6a	77.08	62	59	47.77	38.63	32.43
106611140	gdf6a	44.59	21.88	37.62	19.11	13.99	2.7
106588223	gdf6b	49.12	62	38.48	24.32	34.63	39.18
106574262	Gli2	780.62	686.32	711.42	457.72	399.62	391.15
106575189	Gli2	346.1	332.59	325.78	191.94	168.51	170.92
106582360	Gli2	573.56	613.39	505.34	262.3	226.45	188.48
106574011	GLIS1	55.17	48.14	76.1	48.64	45.95	23.65
106613535	GLIS1	279.6	285.91	304.4	133.75	121.22	97.28
106564006	GLIS3	225.95	214.43	206.07	124.2	85.92	95.25
106568182	GLIS3	476.84	394.59	227.45	191.07	134.54	112.14
106565791	ID1	738.3	990.48	1000.43	697.43	530.16	592.47
106566470	ID1	1243.1	2079.41	2209.49	892.85	706.66	1039.69
106572086	ID1	1540.08	1075.81	1373.24	668.77	462.23	567.47
106566577	Id2	279.6	365.41	309.53	220.61	146.53	126.33
106574041	INADL	271.29	272.79	298.41	164.15	133.86	147.27
106587272	K-CAM	457.19	541.92	467.72	850.29	1028.35	686.37
106610340	LEF1	631	607.56	672.07	386.5	360.33	403.31
106602294	Lef1	98.24	80.96	122.27	60.8	59.28	48.64
106584115	LNX1	235.02	160.46	124.84	79.03	53.95	54.05
106604724	Lnx2	1377.61	1514.16	1626.33	923.24	795.91	774.87
106611747	Lnx2	1954.2	2153.08	2031.64	1149.93	1028.35	943.09
106579507	Lnx2	467.01	416.47	486.53	260.56	219.79	179.7
106590301	mastl	1058.72	1103.53	1162.04	1473.02	1693.06	1884.14
106561048	Mob2	817.66	765.83	918.35	635.76	496.19	499.92
106584370	Mob3a	2502.82	2393.77	2334.33	1599.83	1378.02	1221.41
106568559	Mob3b	129.22	140.77	188.12	106.83	81.26	62.83
106572798	Mob3b	22.67	29.17	31.64	15.63	12.65	12.84
106574043	MPDZ	186.66	242.15	291.58	143.3	94.57	108.1
106575175	MPP4	3.02	10.21	10.26	57.32	55.28	45.94
106582575	MPP4	85.4	70.75	64.99	35.61	32.64	37.83
106611266	mpp5a	1323.2	1155.32	1113.3	814.68	597.44	595.16
106608214	mpp5a	410.33	369.78	478.84	193.68	190.49	138.49
106571669	mpp5a	307.57	343.53	345.45	133.75	87.92	62.15
106578549	mpp7	3186.72	3223.8	3321.09	2031.48	1780.32	1682.83
106568692	MPP7	52.14	40.11	53.87	27.79	23.31	18.24
106590020	mpp7	341.57	269.86	289.01	190.21	97.91	75.66
106593562	mycl1b	253.15	197.66	194.1	196.29	107.9	110.79
106563816	NF2	5919.27	5395.82	5160.34	4002.18	3125.01	2715.77
106599503	PARD3	1042.07	986.83	1006.43	588.88	596.1	585.02
106578541	PARD3	615.88	487.95	542.11	295.3	227.12	232.39
106575104	PARD3B	645.36	733	601.11	484.64	431.59	330.35
106574327	PARD3B	233.51	280.8	216.34	153.73	109.23	110.79
106560828	PARD6A	188.92	132.74	135.96	105.96	38.63	53.37
106573743	PARD6A	86.15	138.58	60.71	62.53	17.98	14.86
106597220	Pard6g	91.44	92.62	64.13	64.27	43.96	54.04
100380634	ppp1cb	1919.44	1821.95	2041.9	2881.78	3092.39	3113.66
100196690	ppp1cc	1789.46	1669.51	1797.35	2725.44	4000.19	4135.79
106579953	ppp1cc	1079.87	1134.16	1134.67	1518.19	1860.23	1809.83
106601027	Ppp1r13b	840.3	771.66	958.53	601.04	456.23	406.69
106611188	Ppp1r13b	1413.12	1934.27	1297.14	864.18	568.13	442.49
106612245	Ppp2ca	829.74	877.43	772.13	1147.33	1437.97	1403.14
106603816	Ppp2ca	762.48	737.39	749.89	971.88	1330.73	1295.73
106562890	Ppp2cb	918.91	974.43	923.47	1319.3	1637.77	1702.41
106612458	PPP2R1B	7818.3	7540.16	7664.82	11428.1	13835.5	13244.4
106567445	ppp2r2b	757.96	778.96	915.78	416.9	380.31	351.3
106612152	ppp2r2b	209.33	360.31	224.88	136.36	114.56	98.63
106604263	ppp2r2b	58.94	78.04	69.26	26.06	36.63	19.59
106577233	PPP2R2B	86.9	85.34	90.64	38.22	40.63	22.29
106590778	PPP2R2C	103.53	61.27	105.17	50.37	23.98	18.92
106567356	Prkcz	339.3	282.26	213.76	501.15	384.98	427.63
106572815	Prkcz	298.51	307.07	265.92	147.65	85.25	78.35
106565172	RASSF1	294.72	254.55	305.25	204.98	190.48	156.73
106601755	SAV1	526.71	571.09	836.25	534.14	328.35	233.74
106588981	Scrt1	17.38	26.26	34.2	14.76	19.31	14.19
106577897	SERPINE1	591.7	908.06	1184.27	385.63	408.28	509.37
106608947	SERPINE1	68.77	272.78	118.85	88.59	45.96	87.15
106586899	serpine3	35.52	64.19	95.77	33.01	25.31	3.38
106610220	smad1	1120.68	1263.98	1220.18	986.65	650.04	569.5
106610205	smad1	451.9	439.08	466.01	367.39	228.45	201.32
106587875	Smad3	74.06	70.75	87.22	59.06	53.28	40.53
106563948	Smad4	1919.43	1485.72	1640.87	1361.86	941.77	931.61
106569881	SMAD4	1295.99	1216.58	1334.76	1194.22	586.11	598.55
106588319	SMAD4	276.58	250.17	222.32	178.04	95.91	76.33
106605446	SMAD4	1166.77	973.7	1158.62	548.04	317.69	318.86
106580167	SMAD4	791.96	751.24	865.33	368.25	230.45	262.79
106561252	SMAD7	588.68	515.66	548.95	300.51	339.68	301.3
106568470	SMAD7	208.57	229.75	166.74	97.28	79.26	85.12
106566562	snai1	399	443.46	432.66	268.37	211.13	208.07
106562074	Snai2	11.34	11.67	8.55	42.56	45.96	34.45
106587174	Snai2	9.82	16.05	29.07	12.16	12.65	8.11
106569126	SNAI2	212.35	183.8	282.17	140.7	135.2	99.31
106577904	sox19b	139.05	130.56	191.53	112.04	92.58	44.59
106608953	sox19b	427.72	450.02	321.51	257.95	181.16	178.35
106586732	sox1a	32.5	59.81	46.17	24.32	25.31	21.62
106582022	sox1a	433	454.4	433.52	248.4	224.45	165.51
106574593	sox1a	31.74	47.41	53.01	19.11	31.3	13.51
106575460	sox1a	12.09	10.94	17.96	5.21	4	4.73
100196696	sox2	32.49	51.06	76.1	31.27	31.97	22.29
106584342	sox2	53.65	30.63	79.52	21.71	38.63	25.67
106582442	sox21b	43.83	36.47	42.75	32.13	27.31	17.56
106586270	sox21b	98.99	107.95	112.87	60.8	55.95	48.64
106604738	sox3	111.84	129.83	184.69	83.38	96.57	102.01
106611736	sox3	30.23	41.57	36.77	26.92	20.65	22.97
106602941	STK26	2316.16	2215.81	1873.45	1422.66	1196.19	1302.48
106576417	STK38L	696.74	535.35	577.17	397.79	418.93	343.19
106603443	STXBP5	6674.96	6035.47	6046.19	4073.41	3238.26	3106.23
106571812	STXBP5	139.8	161.92	182.13	47.77	29.3	44.59
106581748	stxbp5l	341.57	288.86	316.37	301.36	103.89	159.44
106589326	TCF7L2	1308.1	1221.68	1140.64	950.16	799.91	699.86
106603814	Tcf7l2	1201.54	1328.17	1085.08	736.5	660.71	691.09
106573217	TEAD1	228.97	185.25	186.41	152	83.25	116.19
106562190	TEAD1	204.03	172.86	109.45	112.04	93.24	76.34
106561460	TEAD1	349.88	398.96	320.65	257.08	157.18	187.8
106584453	TEAD4	322.68	257.47	371.1	218.87	226.45	183.08
106611268	Tf2-9	18.89	34.28	30.78	25.19	12.65	4.05
100136559	tgfb1	120.91	193.28	117.99	127.67	460.23	468.84
106604392	TGFB2	238.04	317.27	375.37	172.84	162.51	98.63
106608297	TGFB3	122.42	123.26	165.88	79.04	61.28	79.04
106571074	Tgfb3	89.17	77.31	109.45	97.28	18.65	26.35
106569209	Tgfbr1	69.52	64.18	75.25	50.37	34.63	28.37
106590284	Tgfbr1	1036.04	864.3	733.65	596.68	390.97	379.66
106579675	Tgfbr1	964.25	792.09	862.77	567.15	444.91	345.22
106599285	Tgfbr1	2472.59	2135.58	2095.77	1350.56	1029.68	893.09
106582280	TGFBR2	220.66	202.76	198.38	161.55	111.23	126.33
106584892	TP53BP2	736.03	673.93	547.25	462.06	361.66	343.18
106607150	Tp53bp2	1727.49	1625.02	2003.43	1108.24	960.42	1035.64
106572200	TP73	92.2	115.24	103.46	52.99	65.27	27.69
106564797	Ttbk1	525.96	467.54	474.57	404.73	283.08	220.23
106585095	Ttbk1	332.49	320.2	298.42	168.51	156.52	124.98
106596991	WISP1	92.95	23.34	54.72	22.58	35.97	35.13
106591324	WISP1	73.3	24.07	76.96	16.5	35.97	35.13
106597021	WISP1	58.19	27.72	60.71	13.9	27.97	31.08
106596697	WISP1	75.57	32.09	56.43	8.69	38.63	27.02
106607736	WISP3	30.98	44.49	33.35	33	17.98	14.86
106572674	wnt1	307.56	308.52	229.16	195.42	160.51	159.43
106567052	wnt1	143.58	145.87	135.1	53.85	49.29	42.56
106586153	wnt10a	68.01	69.29	123.13	51.24	28.64	41.21
106567053	wnt10b	47.61	32.82	35.91	19.11	15.32	10.81
106603405	wnt11	132.24	114.51	95.77	50.37	69.27	39.86
106567945	WNT11	38.54	43.76	47.03	19.98	13.32	14.19
106609305	WNT16	572.05	621.42	617.36	318.75	339.01	278.33
106576171	WNT16	352.9	387.29	304.4	146.78	167.84	190.51
106561551	wnt2	100.51	102.11	146.22	79.9	64.6	45.26
106573123	wnt2	252.4	261.11	262.51	122.46	88.58	87.14
106582740	WNT2B	189.67	177.97	288.16	88.59	89.92	78.37
106605854	WNT4	127.71	212.24	88.07	54.72	48.62	89.85
106576564	WNT4	17.38	23.34	40.19	14.76	2	16.21
106583123	wnt4a	195.72	256.74	225.74	115.51	128.54	70.26
106565616	wnt4a	31.74	27.71	32.49	12.16	11.32	14.86
106597855	wnt5b	84.64	60.54	92.35	72.09	40.63	33.78
106609811	wnt5b	77.08	75.12	96.62	45.16	40.63	33.78
106581837	Wnt6	1783.41	2007.2	2171.01	796.44	861.18	881.62
106586152	Wnt6	808.58	750.51	765.28	280.53	163.84	135.11
106560992	WNT7B	312.1	289.56	357.42	157.2	174.5	93.23
106584495	WNT7B	150.38	120.35	165.88	51.24	45.95	54.72
106604410	wnt8a	27.96	35.01	39.33	12.16	19.98	16.21
106608511	wnt8b	20.4	8.03	19.67	6.95	13.98	8.1
106577209	wnt8b	29.47	27.72	45.32	8.69	19.98	16.89
106599874	WNT9A	74.06	61.27	54.72	50.37	35.97	35.13
106569340	WNT9A	12.85	27.72	10.26	8.69	4	8.11
106601131	WNT9B	291.69	296.85	298.42	140.7	156.52	118.22
106607324	WNT9B	489.68	628.71	709.71	180.65	193.82	204.02
106602439	wwc2	988.43	857.73	903.8	682.67	464.89	406.01
106583953	Wwtr1	3195.03	3510.43	3256.96	1856.91	1968.8	1727.41
100196586	YWHAB	1302.04	1349.32	1224.46	3349.05	4927.98	5254.52
106565037	YWHAB	5202.12	6345.46	6074.4	12729.2	17082.4	19532.5
106566654	YWHAB	5885.26	6882.27	6849.09	12885.5	17961.6	18389.5
106582657	YWHAB	2914.67	3516.26	3256.95	5919.89	6868.8	7287.28
100195171	YWHAB	5876.19	6495.71	6406.16	7610.05	12791.8	12149.3
106598959	ywhaba	619.66	672.47	571.18	880.69	1017.7	1140.35
106591438	ywhaba	817.65	883.99	831.13	1144.72	1406	1536.23
106580784	YWHAE	2527.01	2874.42	2766.99	5053.1	7420.27	7491.3
106612660	YWHAE	2294.26	1940.83	2604.54	3389	4627.6	4887.01
106603720	YWHAE	4344.43	4972.07	4480.55	6909.15	7866.52	7811.51
100380373	YWHAG	157.94	143.68	186.4	194.55	260.42	316.84
106612802	YWHAG	290.18	237.77	252.24	167.63	187.16	162.13
106563208	YWHAH	660.47	742.49	826.85	913.69	1605.14	1540.96
100195192	YWHAH	632.51	776.04	793.5	806.86	1511.89	1492.31
106571252	YWHAZ	3559.27	3702.25	3255.24	4942.8	7127.88	8027.02
